# Supplementary material for: Development of 3D Printed Enzymatic Microreactors for Lipase-Catalyzed Reactions in Deep Eutectic Solvent-Based Media
Source: Micromachines (Basel). 2022 Nov 11;13(11):1954. doi: 10.3390/mi13111954 (PMC9693471; doi:10.3390/mi13111954)
Supplement: Supplementary file 1 [file micromachines-13-01954-s001.zip]

Archive with 1 entries (1 files):
- micromachines-2017219-supplementary.pdf
